# Supplementary material for: Lung gene expression and single cell analyses reveal two subsets of idiopathic pulmonary fibrosis (IPF) patients associated with different pathogenic mechanisms
Source: PLoS One. 2021 Mar 23;16(3):e0248889. doi: 10.1371/journal.pone.0248889 (PMC7987152; doi:10.1371/journal.pone.0248889)
Supplement: S7 Fig — Only cell types with relevance to subsetting shown. Nomenclature of cell types follows S3 Fig. A. Non-hematopoietic populations from S3A Fig. B. Hematopoietic populations from S3A Fig. C. Cell populations from S3B Fig. (ZIP) [file pone.0248889.s007.zip]

Archive with 2 entries (2 files):
- S7A-B_Fig.tif
- S7C_Fig.tif
