# Supplementary material for: Lung gene expression and single cell analyses reveal two subsets of idiopathic pulmonary fibrosis (IPF) patients associated with different pathogenic mechanisms
Source: PLoS One. 2021 Mar 23;16(3):e0248889. doi: 10.1371/journal.pone.0248889 (PMC7987152; doi:10.1371/journal.pone.0248889)
Supplement: S1 Table — (XLSX) [file pone.0248889.s010.xlsx]

## Sheet: gse132771_total_lung
celltype	signature
Fibroblasts_4	LUM
Fibroblasts_4	DCN
Fibroblasts_4	FBLN1
Fibroblasts_4	CFD
Fibroblasts_4	ADH1B
Fibroblasts_4	COL1A1
Fibroblasts_4	COL1A2
Fibroblasts_4	APOD
Fibroblasts_4	RARRES2
Fibroblasts_4	COL3A1
SPP1_monocytes_0	APOC1
SPP1_monocytes_0	APOE
SPP1_monocytes_0	SPP1
SPP1_monocytes_0	MARCO
SPP1_monocytes_0	ACP5
SPP1_monocytes_0	FABP4
SPP1_monocytes_0	CTSD
SPP1_monocytes_0	C1QB
SPP1_monocytes_0	CD68
SPP1_monocytes_0	FBP1
SPP1_monocytes_0	ALOX5AP
SPP1_monocytes_0	CSTB
ACKR1neg_endo_3	FCN3
ACKR1neg_endo_3	TMEM100
ACKR1neg_endo_3	IFI27
ACKR1neg_endo_3	CLDN5
ACKR1neg_endo_3	RAMP2
ACKR1neg_endo_3	SLC9A3R2
ACKR1neg_endo_3	EPAS1
ACKR1neg_endo_3	ID1
ACKR1neg_endo_3	HYAL2
ACKR1neg_endo_3	CCL21
AT1_13	AGER
AT1_13	KRT19
AT1_13	KRT17
AT1_13	KRT7
AT1_13	HOPX
AT1_13	S100A2
AT1_13	CEACAM6
AT1_13	EMP2
AT1_13	KRT18
AT1_13	TACSTD2
AT2_5	SFTPC
AT2_5	SCGB3A1
AT2_5	SFTPA2
AT2_5	SCGB1A1
AT2_5	SFTPA1
AT2_5	SLPI
AT2_5	SCGB3A2
AT2_5	SFTPB
AT2_5	PGC
AT2_5	NAPSA
Ciliated_16	CAPS
Ciliated_16	TMEM190
Ciliated_16	TPPP3
Ciliated_16	C9orf24
Ciliated_16	C20orf85
Ciliated_16	TSPAN1
Ciliated_16	FAM183A
Ciliated_16	C1orf194
Ciliated_16	AGR3
Ciliated_16	RSPH1
HLAhigh_mac_8	SEPP1
HLAhigh_mac_8	FOLR2
HLAhigh_mac_8	CCL3L3
HLAhigh_mac_8	CXCL8
HLAhigh_mac_8	F13A1
HLAhigh_mac_8	MS4A6A
HLAhigh_mac_8	C1QA
HLAhigh_mac_8	CCL13
HLAhigh_mac_8	C1QC
HLAhigh_mac_8	HLA-DQA1
HLAhigh_mac_10	CCL17
HLAhigh_mac_10	HLA-DPB1
HLAhigh_mac_10	HLA-DQA1
HLAhigh_mac_10	HLA-DPA1
HLAhigh_mac_10	HLA-DQB1
HLAhigh_mac_10	GPR183
HLAhigh_mac_10	FCER1A
HLAhigh_mac_10	CD74
HLAhigh_mac_10	HLA-DRA
HLAhigh_mac_10	HLA-DRB1
HLAhigh_mac_10	HLA-DRB5
HLAhigh_mac_10	AREG
HLAhigh_mac_10	C15orf48
HLAhigh_mac_10	CLEC10A
HLAhigh_mac_10	CD1C
HLAhigh_mac_10	S100B
HLAhigh_mac_10	RGS1
Endo_15	FCN3
Endo_15	IL1RL1
Endo_15	EPAS1
Endo_15	CD36
Endo_15	CLDN5
Endo_15	CLEC4E
Endo_15	TMEM100
Endo_15	ID1
Endo_15	S100A8
Endo_15	CD163
Endo_15	IL1R2
Endo_15	VWF
Endo_15	PRSS23
Endo_15	AREG
Endo_15	AIF1
Endo_15	PDK4
Endo_15	MS4A6A
Endo_15	EREG
Endo_15	CLEC14A
Endo_15	SLC9A3R2
Endo_15	S100A9
Endo_15	SLCO2A1
Endo_15	C1QA
Endo_15	IFNGR1
Endo_15	TSPAN7
Endo_15	BTNL9
Endo_15	RAMP2
Endo_15	PECAM1
Endo_15	CA4
Endo_15	IFI27
Endo_15	CD93
Endo_15	THBS1
Endo_15	C1QB
Endo_15	C1orf162
Endo_15	C1QC
Endo_15	PTPRB
Endo_15	EGFL7
Endo_15	F13A1
Endo_15	S1PR1
Endo_15	RGS2
Endo_15	LYZ
Infl_monocytes_1	S100A8
Infl_monocytes_1	S100A9
Infl_monocytes_1	S100A12
Infl_monocytes_1	FCN1
Infl_monocytes_1	EREG
Infl_monocytes_1	VCAN
Infl_monocytes_1	THBS1
Infl_monocytes_1	G0S2
Infl_monocytes_1	LYZ
Infl_monocytes_1	AIF1
Infl_monocytes_1	LST1
Infl_monocytes_1	NAMPT
Infl_monocytes_1	IL1B
Infl_monocytes_1	PLAUR
Infl_monocytes_1	C5AR1
Pericytes_7	RGS5
Pericytes_7	COX4I2
Pericytes_7	HIGD1B
Pericytes_7	NDUFA4L2
Pericytes_7	IGFBP7
Pericytes_7	CALD1
Pericytes_7	RGS16
Pericytes_7	IGFBP2
Pericytes_7	MT1A
Pericytes_7	ACTA2
PC_14	JCHAIN
PC_14	MZB1
PC_14	SSR4
PC_14	DERL3
PC_14	FKBP11
PC_14	XBP1
PC_14	SEC11C
PC_14	CD79A
PC_14	PRDX4
PC_14	HERPUD1
ACKR1pos_endo_2	ACKR1
ACKR1pos_endo_2	TM4SF1
ACKR1pos_endo_2	VWF
ACKR1pos_endo_2	PRSS23
ACKR1pos_endo_2	SPRY1
ACKR1pos_endo_2	PDLIM1
ACKR1pos_endo_2	POSTN
ACKR1pos_endo_2	PLVAP
ACKR1pos_endo_2	GNG11
ACKR1pos_endo_2	AQP1
Endo_24	CCL21
Endo_24	TFF3
Endo_24	MMRN1
Endo_24	APOD
Endo_24	TFPI
Endo_24	SDPR
Endo_24	GNG11
Endo_24	APP
Endo_24	PPFIBP1
Endo_24	GGT5
Endo_24	SNCG
Endo_24	PROCR
Endo_24	PROX1
Endo_24	AKAP12
Endo_24	CLDN5
Endo_24	MTUS1
Endo_24	STMN1
Endo_24	NRP2
Endo_24	TM4SF18
Endo_24	CNN3
Endo_24	LYVE1
Endo_24	TSTA3
Endo_24	ECSCR.1
Endo_24	PLPP1
Endo_24	IGFBP7
Endo_24	MYC
Endo_24	PDPN
Endo_24	PPP1R2
Endo_24	FXYD6
Endo_24	RGS16
Endo_24	TIMP3
Endo_24	C16orf62
Endo_24	FABP4
Endo_24	WFS1
Endo_24	TSPAN5
Endo_24	NNMT
Endo_24	FSCN1
Endo_24	ARL6IP1
Endo_24	GYPC
Endo_24	HYAL2
Endo_24	SMAD1
Endo_24	TM4SF1
Endo_24	FAM213A
Endo_24	MGST2
Endo_24	ANGPT2
Endo_24	SHC1
Endo_24	CD151
Endo_24	CLU
Endo_24	GPM6A
Endo_24	FAM43A
Endo_24	EFEMP1
Endo_24	TBX1
Endo_24	IGFBP5
Endo_24	MYCT1
Endo_24	MAF
Endo_24	IL6ST
Endo_24	GPIHBP1
Endo_24	CD9
Endo_24	EDNRB
Endo_24	ARL4A
Endo_24	RAB11A
Endo_24	NFIB
Endo_24	CCND1
Endo_24	SYPL1
Endo_24	SPRY1
Endo_24	ARHGAP29
Endo_24	EFNA5
Endo_24	NR2F2
Endo_24	ADD3
Endo_24	MARCKS
Endo_24	EFNA1
Endo_24	DOCK5
Endo_24	IGF1
Endo_24	APOLD1
Endo_24	SPTBN1
Endo_24	TSPAN4
Endo_24	SEPP1
Endo_24	CALCOCO2
Endo_24	TGFBR2
Endo_24	DNASE1L3
Endo_24	PTX3
Endo_24	KANK3
Endo_24	SEMA3A
Endo_24	FAM3C
Pericytes_22	COX4I2
Pericytes_22	RGS5
Pericytes_22	NDUFA4L2
Pericytes_22	IGFBP5
Pericytes_22	HIGD1B
Pericytes_22	ACTA2
Pericytes_22	MYL9
Pericytes_22	FAM162B
Pericytes_22	BGN
Pericytes_22	MT1A
Pericytes_22	CALD1
Pericytes_22	RGS16
Pericytes_22	EGFL6
Pericytes_22	IGFBP2
Pericytes_22	PPP1R14A
Pericytes_22	TPM2
Pericytes_22	TAGLN
Pericytes_22	NOTCH3
Pericytes_22	NR2F2
Pericytes_22	CRISPLD2
Pericytes_22	PDGFRB
Pericytes_22	COL4A1
Pericytes_22	LHFP
Pericytes_22	IGFBP7
Pericytes_22	MFGE8
Pericytes_22	TACC1
Pericytes_22	CHN1
Pericytes_22	MAP1B
Pericytes_22	C1QA
Pericytes_22	LST1
Pericytes_22	GPX3
Pericytes_22	MT1M
Pericytes_22	CTSC
Pericytes_22	VSIG4
Pericytes_22	HLA-DPA1
Pericytes_22	HLA-DPB1
Pericytes_22	C11orf96
Pericytes_22	TPM1
Pericytes_22	MRC1
Pericytes_22	HLA-DRB1
Pericytes_22	LGI4
Pericytes_22	LYZ
Pericytes_22	PAG1
Pericytes_22	CD74
Pericytes_22	G0S2
Pericytes_22	MT2A
Pericytes_22	CPE
Pericytes_22	PEAR1
Pericytes_22	RGN
Pericytes_22	ACP5
Pericytes_22	HLA-DRB5
Pericytes_22	COL4A2
Pericytes_22	CD52
Pericytes_22	HLA-DQA1
Pericytes_22	NDRG2
Pericytes_22	MS4A7
Pericytes_22	IL1RN
Pericytes_22	NR2F1
Pericytes_22	CST3
Pericytes_22	RND3
Pericytes_22	CD83
Pericytes_22	LGALS1
Pericytes_22	FOS
Pericytes_22	LSP1
Pericytes_22	HLA-DQB1
Pericytes_22	TINAGL1
Pericytes_22	NR4A1
Pericytes_22	COTL1
Pericytes_22	CTSD
Pericytes_22	HLA-DRA
Cluster_19	MT-CO3
Cluster_19	MT-ND3
Cluster_19	MT-CO1
Cluster_19	MT-CO2
Cluster_19	MT-ATP6
Cluster_19	MT-CYB
Cluster_19	MT-ND2
Cluster_19	MT-ND4
Cluster_19	MT-ND1
Cluster_19	MT-ND5
Tc_12	GNLY
Tc_12	NKG7
Tc_12	CCL4
Tc_12	GZMB
Tc_12	KLRD1
Tc_12	PRF1
Tc_12	CCL3
Tc_12	CCL5
Tc_12	IFNG
Tc_12	KLRB1
Bcells_11	CXCR4
Bcells_11	CD69
Bcells_11	LTB
Bcells_11	CD79A
Bcells_11	RGS1
Bcells_11	TSC22D3
Bcells_11	ZFP36L2
Bcells_11	BIRC3
Bcells_11	IL7R
Bcells_11	BTG1
Sm_9	TAGLN
Sm_9	ACTA2
Sm_9	TPM2
Sm_9	MYL9
Sm_9	ACTG2
Sm_9	DES
Sm_9	MYH11
Sm_9	ADIRF
Sm_9	IGFBP5
Sm_9	DSTN
Cluster_20	TPSB2
Cluster_20	TPSAB1
Cluster_20	CPA3
Cluster_20	HPGDS
Cluster_20	RGS1
Cluster_20	CD69
Cluster_20	MS4A2
Cluster_20	RGS13
Cluster_20	GATA2
Cluster_20	VWA5A
Monocytes_17	FABP4
Monocytes_17	C1QB
Monocytes_17	C1QA
Monocytes_17	CCL18
Monocytes_17	APOC1
Monocytes_17	VSIG4
Monocytes_17	MARCO
Monocytes_17	C1QC
Monocytes_17	GCHFR
Monocytes_17	FBP1
Monocytes_17	MCEMP1
Monocytes_17	ALOX5AP
Monocytes_17	CD68
Monocytes_17	SERPINA1
Monocytes_18	HIST1H4C
Monocytes_18	STMN1
Monocytes_18	HMGB2
Monocytes_18	KIAA0101
Monocytes_18	HMGN2
Monocytes_18	TUBB
Monocytes_18	TUBA1B
Monocytes_18	PTTG1
Monocytes_18	H2AFZ
Monocytes_18	TOP2A
Th_6	CCL5
Th_6	CXCR4
Th_6	TRAC
Th_6	CD3D
Th_6	IL32
Th_6	CD69
Th_6	KLRB1
Th_6	CCL4
Th_6	CD2
Th_6	TRBC2
Bcells_21	GZMB
Bcells_21	IRF7
Bcells_21	GPR183
Bcells_21	PLD4
Bcells_21	PPP1R14B
Bcells_21	PLAC8
Bcells_21	LDLRAD4
Bcells_21	PTGDS
Bcells_21	CLIC3
Bcells_21	SOX4
AT2_23	SFTPA1
AT2_23	SFTPA2
AT2_23	NAPSA
AT2_23	SFTPC
AT2_23	SLC34A2
AT2_23	SFTPB
AT2_23	MUC1
AT2_23	SFTPD
AT2_23	SERPINA1
AT2_23	CXCL17
AT2_23	SFTA2
AT2_23	AQP3

## Sheet: gse132771_lineage_sorted
celltype	signature
THY1high_alv_fib_0	FMO2
THY1high_alv_fib_0	RGCC
THY1high_alv_fib_0	CYP4B1
THY1high_alv_fib_0	CA3
THY1high_alv_fib_0	GPC3
THY1high_alv_fib_0	INMT
THY1high_alv_fib_0	SAA1
THY1high_alv_fib_0	CTGF
THY1high_alv_fib_0	G0S2
THY1high_alv_fib_0	ALDH1A1
THY1high_alv_fib_0	CES1
THY1high_alv_fib_0	SEPP1
THY1high_alv_fib_0	CYR61
THY1high_alv_fib_0	FIBIN
THY1high_alv_fib_0	ADH1B
THY1high_alv_fib_0	FIGF
THY1high_alv_fib_0	PRELP
THY1high_alv_fib_0	FBLN5
THY1high_alv_fib_0	FGFR4
THY1high_alv_fib_0	LIMCH1
THY1high_alv_fib_0	CITED2
THY1high_alv_fib_0	SPINT2
THY1high_alv_fib_0	TCF21
THY1high_alv_fib_0	CFD
THY1high_alv_fib_0	SCN7A
THY1high_alv_fib_0	MAMDC2
THY1high_alv_fib_0	MACF1
THY1high_alv_fib_0	QSOX1
THY1high_alv_fib_0	DKK3
THY1high_alv_fib_0	FHL1
THY1high_alv_fib_0	RARRES2
THY1high_alv_fib_0	CD14
THY1high_alv_fib_0	GPX3
THY1high_alv_fib_0	GPM6B
THY1high_alv_fib_0	ADM
THY1high_alv_fib_0	USP53
THY1high_alv_fib_0	MYH10
THY1high_alv_fib_0	LMCD1
THY1high_alv_fib_0	HSD11B1
THY1high_alv_fib_0	SLIT2
THY1high_alv_fib_0	LBH
THY1high_alv_fib_0	SLC40A1
THY1high_alv_fib_0	GLUL
THY1high_alv_fib_0	TIMP3
THY1high_alv_fib_0	SAT1
THY1high_alv_fib_0	PIK3R1
THY1high_alv_fib_0	PTGDS
THY1high_alv_fib_0	MAOA
THY1high_alv_fib_0	PLEKHH2
THY1high_alv_fib_0	LUM
THY1high_alv_fib_0	CCBE1
THY1high_alv_fib_0	AOC3
THY1high_alv_fib_0	PMP22
THY1high_alv_fib_0	PLPP3
THY1high_alv_fib_0	A2M
THY1high_alv_fib_0	PRDX6
THY1high_alv_fib_0	NEDD9
THY1high_alv_fib_0	SDPR
THY1high_alv_fib_0	ANGPT1
THY1high_alv_fib_0	ITGA8
THY1high_alv_fib_0	GDF10
THY1high_alv_fib_0	PDGFRA
THY1high_alv_fib_0	SLC1A5
THY1high_alv_fib_0	SUN2
THY1high_alv_fib_0	MARCKS
THY1high_alv_fib_0	CD82
THY1high_alv_fib_0	NKD2
THY1high_alv_fib_0	SOCS3
THY1high_alv_fib_0	WNT2
Adventitial_4	PLA2G2A
Adventitial_4	SFRP2
Adventitial_4	CCDC80
Adventitial_4	GSN
Adventitial_4	IGFBP6
Adventitial_4	C3
Adventitial_4	APOD
Adventitial_4	SERPINF1
Adventitial_4	C7
Adventitial_4	RARRES1
Adventitial_4	FBLN1
Adventitial_4	IGF1
Adventitial_4	MFAP5
Adventitial_4	SERPINE1
THY1neg_sm_2	RGS16
THY1neg_sm_2	CCL21
THY1neg_sm_2	CCL19
THY1neg_sm_2	IGFBP2
THY1neg_sm_2	FABP4
THY1neg_sm_2	STEAP4
THY1neg_sm_2	MT1A
THY1neg_sm_2	CD36
THY1neg_sm_2	IGFBP7
THY1neg_sm_2	TM4SF1
Pericytes_6	HIGD1B
Pericytes_6	NDUFA4L2
Pericytes_6	COX4I2
Pericytes_6	RGS5
Pericytes_6	PTN
Pericytes_6	FAM162B
Pericytes_6	GJA4
Pericytes_6	CHN1
Pericytes_6	EGFL6
Pericytes_6	COL4A2
CTHRC1pos_3	COL1A1
CTHRC1pos_3	COL3A1
CTHRC1pos_3	POSTN
CTHRC1pos_3	CTHRC1
CTHRC1pos_3	CXCL14
CTHRC1pos_3	COL1A2
CTHRC1pos_3	ASPN
CTHRC1pos_3	COMP
CTHRC1pos_3	COL8A1
CTHRC1pos_3	IGFBP3
CTHRC1pos_3	SFRP4
CTHRC1pos_3	MMP11
CTHRC1pos_3	SPON2
CTHRC1pos_3	SPARC
CTHRC1pos_3	APOD
CTHRC1pos_3	CCL11
CTHRC1pos_3	CTSK
CTHRC1pos_3	MMP2
CTHRC1pos_3	COL6A3
CTHRC1pos_3	SERPINF1
CTHRC1pos_3	VCAN
CTHRC1pos_3	MFAP2
CTHRC1pos_3	LUM
CTHRC1pos_3	NBL1
THY1neg_alv_fib_5	SAA1
THY1neg_alv_fib_5	SCN7A
THY1neg_alv_fib_5	CES1
THY1neg_alv_fib_5	MACF1
THY1neg_alv_fib_5	CYP4B1
THY1neg_alv_fib_5	GPC3
THY1neg_alv_fib_5	PLEKHH2
THY1neg_alv_fib_5	CFD
THY1neg_alv_fib_5	LIMCH1
THY1neg_alv_fib_5	FGFR4
Peribronchial_7	CLU
Peribronchial_7	ACTG2
Peribronchial_7	DES
Peribronchial_7	RAMP1
Peribronchial_7	BCHE
Peribronchial_7	CNN1
Peribronchial_7	MT1X
Peribronchial_7	MYLK
Peribronchial_7	ASPN
Peribronchial_7	CKB
Alveolar_9	SAT1
Alveolar_9	ADM
Alveolar_9	CYR61
Alveolar_9	G0S2
Alveolar_9	SAA1
Alveolar_9	KCNQ1OT1
Alveolar_9	NEAT1
Alveolar_9	IER2
Alveolar_9	JUN
Alveolar_9	MT-ND3
Alveolar_9	MT-ND5
Alveolar_9	IRF1
Alveolar_9	MT-CO3
Alveolar_9	SOD2
Alveolar_9	MEG3
Alveolar_9	PLEKHH2
Alveolar_9	NFKBIZ
Alveolar_9	MT-CO2
Alveolar_9	MT-ATP6
Alveolar_9	MT-ND2
Alveolar_9	KLF4
Alveolar_9	IER3
Alveolar_9	MT-CYB
Alveolar_9	FOSB
Alveolar_9	MT-ND4
Alveolar_9	THBS1
Alveolar_9	MT-ND1
Alveolar_9	TCF7
Alveolar_9	ICAM1
Alveolar_9	MT-CO1
Alveolar_9	IFRD1
Alveolar_9	BTG2
Alveolar_9	INTS6
Alveolar_9	MACF1
Alveolar_9	CA3
Sm_8	CCL21
Sm_8	CCL19
Sm_8	AREG
Sm_8	MT1A
Sm_8	LGI4
Sm_8	APOD
Sm_8	CD9
Sm_8	IGFBP2
Sm_8	MALAT1
Sm_8	MT1M
Sm_13	KRT18
Sm_13	KRT8
Sm_13	TM4SF1
Sm_13	HP
Sm_13	KRT19
Sm_13	PLA2G2A
Sm_13	SLPI
Sm_13	MSLN
Sm_13	PRG4
Sm_13	TFPI2
Sm_13	HAS1
Sm_13	ALDH1A3
Sm_13	VCAM1
Sm_13	UGDH
Sm_13	LINC00152
Sm_13	S100A10
THY1pos_sm_1	DES
THY1pos_sm_1	MYH11
THY1pos_sm_1	ADIRF
THY1pos_sm_1	TAGLN
THY1pos_sm_1	TPM2
THY1pos_sm_1	ACTA2
THY1pos_sm_1	SNCG
THY1pos_sm_1	PLN
THY1pos_sm_1	RERGL
THY1pos_sm_1	MYL9
Hematopoietic_14	FCN3
Hematopoietic_14	CLDN5
Hematopoietic_14	IFI27
Hematopoietic_14	RAMP2
Hematopoietic_14	PECAM1
Hematopoietic_14	RNASE1
Hematopoietic_14	AQP1
Hematopoietic_14	HYAL2
Hematopoietic_14	TM4SF1
Hematopoietic_14	SLC9A3R2
Hematopoietic_12	HLA-DRA
Hematopoietic_12	CD74
Hematopoietic_12	C1QB
Hematopoietic_12	C1QA
Hematopoietic_12	APOC1
Hematopoietic_12	HLA-DRB1
Hematopoietic_12	LYZ
Hematopoietic_12	TYROBP
Hematopoietic_12	CCL18
Hematopoietic_12	HLA-DPA1
Hematopoietic_12	CD52
Epi_11	SFTPC
Epi_11	SCGB1A1
Epi_11	SCGB3A1
Epi_11	SFTPB
Epi_11	SLPI
Epi_11	SCGB3A2
Epi_11	SFTPA2
Epi_11	SFTPA1
Epi_11	NAPSA
Epi_11	RNASE1
Epi_11	BPIFB1
Epi_11	KRT19
Epi_11	WFDC2
Epi_11	SFTA2
Epi_11	AGER
Epi_11	KRT7
Epi_11	HOPX
Epi_11	AGR3
Epi_11	SFTPD
Epi_11	TACSTD2
Epi_11	ELF3
Epi_11	KRT8
Epi_11	FXYD3
Epi_11	CEACAM6
Epi_11	CYB5A
Epi_11	CTSH
Epi_11	SLC34A2
Alveolar_10	CCL11
Alveolar_10	CPM
Alveolar_10	RRAD
Alveolar_10	HIGD1B
Alveolar_10	TBX2
Alveolar_10	COL6A3
Alveolar_10	RGN
Alveolar_10	TMEM106C
Alveolar_10	BGN
Alveolar_10	TBX3

## Sheet: gse135893_total_lung
celltype	signature
C1QA_mac_5	FABP4
C1QA_mac_5	APOC1
C1QA_mac_5	APOC4-APOC2
C1QA_mac_5	MCEMP1
C1QA_mac_5	C1QA
C1QA_mac_5	C1QB
C1QA_mac_5	INHBA
C1QA_mac_5	RETN
C1QA_mac_5	ALOX5AP
C1QA_mac_5	CD52
C1QA_mac_5	RBP4
Diff_cil_18	SCGB1A1
Diff_cil_18	SCGB3A1
Diff_cil_18	CDC20B
Diff_cil_18	BPIFB1
Diff_cil_18	LCN2
Diff_cil_18	WFDC2
Diff_cil_18	MSMB
Diff_cil_18	SAA1
Diff_cil_18	SCGB3A2
Diff_cil_18	CCNO
Diff_cil_18	SLPI
Diff_cil_18	TFF3
Diff_cil_18	AGR2
Diff_cil_18	PIGR
Diff_cil_18	C20orf85
Diff_cil_18	MUC5B
Diff_cil_18	SAA2
Diff_cil_18	FAM183A
Diff_cil_18	TPPP3
SPP1_mac_3	SPP1
SPP1_mac_3	CCL2
SPP1_mac_3	APOE
SPP1_mac_3	CTSL
SPP1_mac_3	GPNMB
SPP1_mac_3	IL1RN
SPP1_mac_3	CTSB
SPP1_mac_3	CHI3L1
SPP1_mac_3	CHIT1
SPP1_mac_3	MMP19
SPP1_mac_3	C15orf48
ACKR1_neg_endo_20	C10orf10
ACKR1_neg_endo_20	IGFBP3
ACKR1_neg_endo_20	CLDN5
ACKR1_neg_endo_20	TMEM100
ACKR1_neg_endo_20	EPAS1
ACKR1_neg_endo_20	RAMP2
ACKR1_neg_endo_20	MT1M
ACKR1_neg_endo_20	CALCRL
ACKR1_neg_endo_20	CLEC14A
ACKR1_neg_endo_20	TIMP3
Tc_8	GNLY
Tc_8	NKG7
Tc_8	CCL5
Tc_8	GZMB
Tc_8	PRF1
Tc_8	CCL4
Tc_8	CST7
Tc_8	GZMA
Tc_8	GZMH
Tc_8	CTSW
Ciliated_0	CAPS
Ciliated_0	C20orf85
Ciliated_0	C9orf24
Ciliated_0	SNTN
Ciliated_0	TUBB4B
Ciliated_0	TSPAN1
Ciliated_0	RSPH1
Ciliated_0	C1orf194
Ciliated_0	TMEM190
Ciliated_0	FAM183A
Ciliated_0	PIFO
Ciliated_0	TPPP3
Ciliated_0	C2orf40
Ciliated_0	C9orf116
Ciliated_0	MORN2
Ciliated_0	GSTA1
Ciliated_0	DYNLRB2
Ciliated_0	CETN2
Ciliated_0	CD24
Ciliated_0	C5orf49
Ciliated_0	CCDC78
Ciliated_0	C11orf88
Ciliated_0	ODF3B
Ciliated_0	CAPSL
Ciliated_0	PRDX5
Ciliated_0	GSTA2
Ciliated_0	FAM92B
Ciliated_0	DNAH12
Ciliated_0	OMG
Ciliated_0	ZMYND10
Ciliated_0	EFCAB1
Ciliated_0	TUBA1A
Ciliated_0	MS4A8
Ciliated_0	ROPN1L
Ciliated_0	MORN5
Ciliated_0	RP11-295M3.4
Ciliated_0	CCDC170
Ciliated_0	DYNLL1
Ciliated_0	AGR3
Ciliated_0	RP11-356K23.1
Ciliated_0	LRRIQ1
Ciliated_0	SMIM22
Ciliated_0	FAM229B
Ciliated_0	CCDC146
Bcells_25	JCHAIN
Bcells_25	MZB1
Bcells_25	CD79A
Bcells_25	DERL3
Bcells_25	MS4A1
Bcells_25	LTB
Bcells_25	ITM2C
Bcells_25	SSR4
Bcells_25	FKBP11
Bcells_25	HERPUD1
AT2_13	AGER
AT2_13	EMP2
AT2_13	KRT7
AT2_13	HOPX
AT2_13	CEACAM6
AT2_13	CLDN18
AT2_13	GPRC5A
AT2_13	CAV1
AT2_13	LMO7
AT2_13	SFTPB
Basal_AT1_17	S100A2
Basal_AT1_17	KRT17
Basal_AT1_17	KRT15
Basal_AT1_17	KRT19
Basal_AT1_17	AQP3
Basal_AT1_17	KRT5
Basal_AT1_17	SERPINB3
Basal_AT1_17	LGALS7B
Basal_AT1_17	TACSTD2
Basal_AT1_17	LGALS7
AT2_2	SFTPC
AT2_2	SFTPA1
AT2_2	SFTPA2
AT2_2	PGC
AT2_2	NAPSA
AT2_2	SFTPB
AT2_2	SFTPD
AT2_2	SFTA2
AT2_2	SLC34A2
AT2_2	LAMP3
C1QA_mac_4	C1QB
C1QA_mac_4	FABP4
C1QA_mac_4	C1QA
C1QA_mac_4	C1QC
C1QA_mac_4	ALOX5AP
C1QA_mac_4	APOC1
C1QA_mac_4	FTL
C1QA_mac_4	GCHFR
C1QA_mac_4	FBP1
C1QA_mac_4	FABP3
Monocytes_21	S100A8
Monocytes_21	S100A9
Monocytes_21	S100A12
Monocytes_21	IL1R2
Monocytes_21	LYZ
Monocytes_21	FCN1
Monocytes_21	HBB
Monocytes_21	AIF1
Monocytes_21	CFP
Monocytes_21	VCAN
Monocytes_21	MNDA
Monocytes_21	C10orf54
Monocytes_21	COTL1
Monocytes_21	LST1
Monocytes_21	CSTA
Monocytes_21	MS4A6A
Monocytes_21	FAM26F
C1QA_mac_9	CXCL3
C1QA_mac_9	OLR1
C1QA_mac_9	MRC1
C1QA_mac_9	RETN
C1QA_mac_9	MARCO
C1QA_mac_9	VSIG4
C1QA_mac_9	GRN
C1QA_mac_9	CYBB
C1QA_mac_9	LYZ
C1QA_mac_9	ACP5
C1QA_mac_9	APOE
C1QA_mac_9	SLC11A1
C1QA_mac_9	CCL20
C1QA_mac_9	CTSD
C1QA_mac_9	FN1
C1QA_mac_9	CD68
C1QA_mac_9	C1QC
C1QA_mac_9	MS4A7
C1QA_mac_9	C1QA
C1QA_mac_9	MMP19
C1QA_mac_9	FCGR3A
C1QA_mac_9	HLA-DRB5
C1QA_mac_9	TFRC
C1QA_mac_9	VCAN
C1QA_mac_9	MCEMP1
C1QA_mac_9	EREG
C1QA_mac_9	HSPA1A
C1QA_mac_9	PDK4
C1QA_mac_9	GLUL
C1QA_mac_9	LAPTM5
MUC5Bpos_AT1_15	BPIFB1
MUC5Bpos_AT1_15	SCGB3A1
MUC5Bpos_AT1_15	SCGB1A1
MUC5Bpos_AT1_15	LCN2
MUC5Bpos_AT1_15	WFDC2
MUC5Bpos_AT1_15	BPIFA1
MUC5Bpos_AT1_15	MUC5B
MUC5Bpos_AT1_15	MSMB
MUC5Bpos_AT1_15	SLPI
MUC5Bpos_AT1_15	SAA1
ACKR1_neg_endo_16	FCN3
ACKR1_neg_endo_16	CLDN5
ACKR1_neg_endo_16	IL1RL1
ACKR1_neg_endo_16	TMEM100
ACKR1_neg_endo_16	RAMP2
ACKR1_neg_endo_16	HPGD
ACKR1_neg_endo_16	EPAS1
ACKR1_neg_endo_16	IFI27
ACKR1_neg_endo_16	HYAL2
ACKR1_neg_endo_16	CA4
Ciliated_1	TPPP3
Ciliated_1	C9orf24
Ciliated_1	C20orf85
Ciliated_1	TMEM190
Ciliated_1	CAPS
Ciliated_1	FAM183A
Ciliated_1	C1orf194
Ciliated_1	SNTN
Ciliated_1	CFAP157
Ciliated_1	RSPH1
Ly_endo_24	CCL21
Ly_endo_24	MMRN1
Ly_endo_24	TFF3
Ly_endo_24	GNG11
Ly_endo_24	TFPI
Ly_endo_24	IGFBP7
Ly_endo_24	ADIRF
Ly_endo_24	SDPR
Ly_endo_24	PPFIBP1
Ly_endo_24	SNCG
cDC_6	HLA-DQA1
cDC_6	CCL17
cDC_6	HLA-DPB1
cDC_6	HLA-DPA1
cDC_6	GPR183
cDC_6	HLA-DQB1
cDC_6	RGS1
cDC_6	MS4A6A
cDC_6	HLA-DRA
cDC_6	CD83
cDC_6	HLA-DRB1
cDC_6	HLA-DQA2
cDC_6	CD74
cDC_6	S100B
cDC_6	HLA-DRB5
cDC_6	FCER1A
cDC_6	FCGR2B
cDC_6	AREG
cDC_6	SGK1
cDC_6	CST3
cDC_6	HLA-DQB2
cDC_6	FGL2
cDC_6	CLEC10A
C1QA_mac_12	APOE
C1QA_mac_12	CCL18
C1QA_mac_12	APOC1
C1QA_mac_12	FTL
C1QA_mac_12	TREM2
C1QA_mac_12	CD163
C1QA_mac_12	C1QC
C1QA_mac_12	ACP5
C1QA_mac_12	C1QA
C1QA_mac_12	CTSD
AT1_11	SCGB3A2
AT1_11	MMP7
AT1_11	SCGB1A1
AT1_11	CEACAM6
AT1_11	RNASE1
AT1_11	SFTPB
AT1_11	WFDC2
AT1_11	CYB5A
AT1_11	CTSE
AT1_11	CXCL17
Th_10	CD69
Th_10	IL7R
Th_10	CD3E
Th_10	IL32
Th_10	CD2
Th_10	LTB
Th_10	CCL5
Th_10	HBB
Th_10	CD3D
Th_10	CXCR4
ACKR1_pos_endo_14	ACKR1
ACKR1_pos_endo_14	VWF
ACKR1_pos_endo_14	CCL14
ACKR1_pos_endo_14	SPARCL1
ACKR1_pos_endo_14	POSTN
ACKR1_pos_endo_14	PRSS23
ACKR1_pos_endo_14	CALCRL
ACKR1_pos_endo_14	IGFBP7
ACKR1_pos_endo_14	PLVAP
ACKR1_pos_endo_14	C7
Fibroblasts_23	LUM
Fibroblasts_23	COL3A1
Fibroblasts_23	A2M
Fibroblasts_23	COL1A2
Fibroblasts_23	COL1A1
Fibroblasts_23	PTGDS
Fibroblasts_23	DCN
Fibroblasts_23	ADH1B
Fibroblasts_23	MGP
Fibroblasts_23	COL6A3
Fibroblasts_19	DCN
Fibroblasts_19	SFRP2
Fibroblasts_19	PLA2G2A
Fibroblasts_19	CFD
Fibroblasts_19	FBLN1
Fibroblasts_19	COL1A2
Fibroblasts_19	CCDC80
Fibroblasts_19	IGFBP6
Fibroblasts_19	C3
Fibroblasts_19	PTGDS
PC_28	HIST1H4C
PC_28	STMN1
PC_28	HMGB2
PC_28	MZB1
PC_28	RRM2
PC_28	TYMS
PC_28	CORO1A
PC_28	GZMA
PC_28	HBB
PC_28	MKI67
Mono_7	S100A8
Mono_7	FCN1
Mono_7	S100A9
Mono_7	VCAN
Mono_7	IL1B
Mono_7	S100A12
Mono_7	G0S2
Mono_7	NAMPT
Mono_7	EREG
Mono_7	APOBEC3A
Mono_7	THBS1
Mono_7	PLAUR
Mono_7	FGL2
Mono_7	COTL1
Mono_7	RGS2
Mono_7	SOD2
Prolif_mac_22	STMN1
Prolif_mac_22	H2AFZ
Prolif_mac_22	TUBA1B
Prolif_mac_22	HIST1H4C
Prolif_mac_22	HMGN2
Prolif_mac_22	TUBB
Prolif_mac_22	UBE2C
Prolif_mac_22	FABP4
Prolif_mac_22	TYMS
Prolif_mac_22	PTTG1
Sm_26	TAGLN
Sm_26	ACTA2
Sm_26	MYL9
Sm_26	TPM2
Sm_26	BGN
Sm_26	PPP1R14A
Sm_26	CALD1
Sm_26	MYH11
Sm_26	ADIRF
Sm_26	COX4I2
Mesothelial_31	HP
Mesothelial_31	ITLN1
Mesothelial_31	PLA2G2A
Mesothelial_31	PRG4
Mesothelial_31	C3
Mesothelial_31	UPK3B
Mesothelial_31	RARRES1
Mesothelial_31	CFB
Mesothelial_31	TM4SF1
Mesothelial_31	TIMP1
Mac_32	HMOX1
Mac_32	THBS1
Mac_32	CXCL8
Mac_32	LYVE1
Mac_32	CCL2
Mac_32	SEPP1
Mac_32	F13A1
Mac_32	CTSL
Mac_32	CXCL2
Mac_32	EMP1
AT2_29	HOPX
AT2_29	SFTA2
AT2_29	SFTA3
AT2_29	SERPINA1
AT2_29	SFTPC
AT2_29	S100A14
AT2_29	SFTPA1
AT2_29	ATP13A4-AS1
AT2_29	DBI
AT2_29	NUPR1
AT2_29	MBIP
AT2_29	EEF1A1
AT2_30	S100A2
AT2_30	STMN1
AT2_30	SCGB3A2
AT2_30	HIST1H4C
AT2_30	UBE2C
AT2_30	TYMS
AT2_30	H2AFZ
AT2_30	PTTG1
AT2_30	SFTPA2
AT2_30	SFTPC
MC_27	TPSAB1
MC_27	CPA3
MC_27	TPSB2
MC_27	TPSD1
MC_27	MS4A2
MC_27	KIT
MC_27	GATA2
MC_27	CD69
MC_27	HPGDS
MC_27	SLC18A2

## Sheet: gse136831_total_lung
celltype	signature
Macrophage	SPP1
Macrophage	SLC16A10
Macrophage	EREG
Macrophage	CXCL8
Macrophage	FMN1
Macrophage	CTSL
Macrophage	CCL2
Macrophage	ABCA1
Macrophage	CTSB
Macrophage	APOE
Macrophage	SDC2
Macrophage	GK
Macrophage	C15orf48
Macrophage	GPNMB
Macrophage	CXCL2
Macrophage	SDS
Macrophage	FNIP2
Macrophage	RNASE1
Macrophage	LGMN
Macrophage	MMP19
Macrophage	DOCK4
Macrophage	ITGAX
Macrophage	HIF1A
Macrophage	PLAUR
Macrophage	JARID2
Macrophage	PID1
B	AFF3
B	TNFRSF13C
B	BANK1
B	ADAM28
B	GNG7
B	ST6GAL1
B	BACH2
B	ARHGAP24
B	MS4A1
B	EBF1
cDC1	WFDC21P
cDC1	HLA-DPB1
cDC1	WDFY4
cDC1	HDAC9
cDC1	CST3
cDC1	S100B
cDC1	SIPA1L3
cDC1	HLA-DPA1
cDC1	NAPSB
cDC1	SERPINB9
VE_Peribronchial	ADAMTS9
VE_Peribronchial	ZNF385D
VE_Peribronchial	SPARCL1
VE_Peribronchial	CCL14
VE_Peribronchial	VWF
VE_Peribronchial	ACKR1
VE_Peribronchial	POSTN
VE_Peribronchial	LDB2
VE_Peribronchial	TCF4
VE_Peribronchial	IGFBP7
T_Regulatory	IL2RA
T_Regulatory	IL32
T_Regulatory	BATF
T_Regulatory	TNFRSF4
T_Regulatory	LTB
T_Regulatory	TRAC
T_Regulatory	CD247
T_Regulatory	SKAP1
T_Regulatory	ZEB1
T_Regulatory	TOX
Lymphatic	CCL21
Lymphatic	TFF3
Lymphatic	AKAP12
Lymphatic	IGFBP7
Lymphatic	GNG11
Lymphatic	MMRN1
Lymphatic	PPFIBP1
Lymphatic	PKHD1L1
Lymphatic	KALRN
Lymphatic	TSHZ2
ILC_A	GNLY
ILC_A	XCL2
ILC_A	MCTP2
ILC_A	XCL1
ILC_A	KLRD1
ILC_A	KLRB1
ILC_A	CD7
ILC_A	CD69
ILC_A	TXK
ILC_A	KLRC1
Macrophage_Alveolar	FABP4
Macrophage_Alveolar	LSAMP
Macrophage_Alveolar	C1QB
Macrophage_Alveolar	ENSG00000239268
Macrophage_Alveolar	C1QA
Macrophage_Alveolar	ATP10A
Macrophage_Alveolar	MSR1
Macrophage_Alveolar	INHBA
Macrophage_Alveolar	C1QC
Macrophage_Alveolar	APOC1
Multiplet	SCGB3A1
Multiplet	SCGB1A1
Multiplet	SFTPC
Multiplet	SLPI
Multiplet	SFTPB
Multiplet	SFTPA1
Multiplet	SCGB3A2
Multiplet	SFTPA2
Multiplet	PIGR
Multiplet	KIAA1217
Multiplet	DNAH12
Multiplet	CFAP299
Multiplet	RP1
Multiplet	AGBL4
Multiplet	MACROD2
Multiplet	NEDD4L
Multiplet	MAGI1
Multiplet	PARD3
Multiplet	TMC5
Multiplet	CYP2B7P
Multiplet	WFDC2
Multiplet	ADGRL2
Multiplet	SYNE1
Multiplet	HYDIN
Multiplet	CLDN5
Multiplet	BPIFB1
Multiplet	DNAH9
Multiplet	SPAG16
Multiplet	ANK3
Multiplet	STK33
Multiplet	PRKG1
Multiplet	SPARCL1
Multiplet	MAPK10
Multiplet	GPRC5A
Multiplet	EPAS1
Multiplet	CDHR3
Multiplet	DNAH7
Multiplet	TMEM232
Multiplet	PDE4D
Multiplet	AQP4-AS1
Multiplet	LRRIQ1
Multiplet	AGR3
Multiplet	RSPH1
Multiplet	DNAH11
Multiplet	PTPRT
Multiplet	SYN3
Multiplet	AGAP1
Multiplet	SYNE2
Multiplet	CALD1
Multiplet	PTPRK
Multiplet	NEBL
Multiplet	SDK1
Multiplet	TPPP3
Multiplet	CDH1
Multiplet	IGFBP7
Multiplet	SPTBN1
Multiplet	MGP
Multiplet	ELF3
Multiplet	HIST1H4C
Multiplet	ENSG00000283563
Multiplet	AFF3
Multiplet	NFIA
Multiplet	DCDC1
Multiplet	PTPRG
Multiplet	NFIB
Multiplet	USP54
Multiplet	TACC2
Multiplet	CAV1
Multiplet	GNG2
Multiplet	STMN1
Multiplet	CAPS
Multiplet	RFX3
Multiplet	RBPMS
Multiplet	NAPSA
Multiplet	PRICKLE2
Multiplet	MAST4
Multiplet	PACRG
Multiplet	DCN
Multiplet	FTO
Multiplet	CFAP54
Multiplet	GLIS3
Multiplet	LDB2
Multiplet	LINC00511
Multiplet	MECOM
Multiplet	RNLS
Multiplet	WWTR1
Multiplet	LIMCH1
Multiplet	MCTP2
pDC	GZMB
pDC	IRF4
pDC	FCHSD2
pDC	JCHAIN
pDC	PTGDS
pDC	SEL1L3
pDC	FAM160A1
pDC	RHEX
pDC	PTPRS
pDC	AFF3
Ciliated	DNAH12
Ciliated	CFAP299
Ciliated	RP1
Ciliated	AGBL4
Ciliated	CAPS
Ciliated	HYDIN
Ciliated	TPPP3
Ciliated	RSPH1
Ciliated	DNAH9
Ciliated	LRRIQ1
Basal	KRT17
Basal	S100A2
Basal	KRT19
Basal	MIR205HG
Basal	LINC00511
Basal	KRT15
Basal	MACROD2
Basal	EYA2
Basal	NEDD4L
Basal	GPRC5A
cMonocyte	S100A8
cMonocyte	S100A9
cMonocyte	S100A12
cMonocyte	IL1R2
cMonocyte	VCAN
cMonocyte	FCN1
cMonocyte	THBS1
cMonocyte	NAMPT
cMonocyte	G0S2
cMonocyte	NAMPTP1
Myofibroblast	COL1A1
Myofibroblast	COL1A2
Myofibroblast	COL3A1
Myofibroblast	LUM
Myofibroblast	MGP
Myofibroblast	LAMA2
Myofibroblast	DCN
Myofibroblast	PTGDS
Myofibroblast	A2M
Myofibroblast	COL6A3
T_Cytotoxic	CCL5
T_Cytotoxic	CCL4
T_Cytotoxic	KLRC4-KLRK1
T_Cytotoxic	CNOT6L
T_Cytotoxic	NKG7
T_Cytotoxic	PARP8
T_Cytotoxic	FYN
T_Cytotoxic	IL32
T_Cytotoxic	PPP1R16B
T_Cytotoxic	SYTL3
ATII	SFTPC
ATII	SFTPA1
ATII	SFTPA2
ATII	SFTPB
ATII	SLPI
ATII	NAPSA
ATII	MACROD2
ATII	ZNF385B
ATII	SFTPD
ATII	SFTA2
NK	GNLY
NK	NKG7
NK	CCL4
NK	CD247
NK	GZMB
NK	KLRD1
NK	PRF1
NK	GNG2
NK	YES1
NK	CARD11
VE_Capillary_B	FCN3
VE_Capillary_B	LDB2
VE_Capillary_B	EPAS1
VE_Capillary_B	VWF
VE_Capillary_B	CLDN5
VE_Capillary_B	ADGRL2
VE_Capillary_B	MT1M
VE_Capillary_B	SYN3
VE_Capillary_B	SPARCL1
VE_Capillary_B	PIK3R3
T	ITK
T	CNOT6L
T	PBX4
T	CRYBG1
T	RNF19A
T	FAM129A
T	CD69
T	BATF
T	INPP4B
T	PPP1R16B
Mast	TPSB2
Mast	TPSAB1
Mast	IL1RL1
Mast	SLC24A3
Mast	CPA3
Mast	KIT
Mast	HPGDS
Mast	LTC4S
Mast	CD69
Mast	ADAM12
cDC2	CCL17
cDC2	HLA-DPB1
cDC2	HLA-DQA1
cDC2	AREG
cDC2	HLA-DPA1
cDC2	CSF2RA
cDC2	HLA-DQB1
cDC2	WFDC21P
cDC2	RGS1
cDC2	GPR183
cDC2	AXL
cDC2	HLA-DRA
cDC2	ENTPD1
cDC2	CD74
cDC2	NR4A3
cDC2	PKIB
cDC2	FCER1A
cDC2	HLA-DQA2
cDC2	SRGAP2
cDC2	HLA-DRB1
cDC2	HLA-DRB5
cDC2	SRGAP2C
cDC2	SRGAP2B
cDC2	S100B
cDC2	XYLT1
cDC2	SRGAP2D
cDC2	RALA
cDC2	IL1R2
cDC2	CLEC10A
cDC2	CD1C
cDC2	SLC8A1
VE_Venous	VWF
VE_Venous	ADAMTS9
VE_Venous	ACKR1
VE_Venous	CLU
VE_Venous	PTPRB
VE_Venous	SLCO2A1
VE_Venous	SPARCL1
VE_Venous	CCL14
VE_Venous	MGP
VE_Venous	SYN3
ATI	EMP2
ATI	NTM
ATI	AGER
ATI	CAV1
ATI	NCKAP5
ATI	SFTPB
ATI	KRT7
ATI	LIMCH1
ATI	ATF7IP2
ATI	GPRC5A
Goblet	SCGB3A1
Goblet	SCGB1A1
Goblet	SLPI
Goblet	BPIFB1
Goblet	WFDC2
Goblet	LCN2
Goblet	PIGR
Goblet	SAA1
Goblet	SFTPB
Goblet	MSMB
Aberrant_Basaloid	CASC15
Aberrant_Basaloid	MMP7
Aberrant_Basaloid	KRT17
Aberrant_Basaloid	KRT7
Aberrant_Basaloid	KRT19
Aberrant_Basaloid	LINC00511
Aberrant_Basaloid	NTM
Aberrant_Basaloid	GDF15
Aberrant_Basaloid	PALLD
Aberrant_Basaloid	PTPRK
ncMonocyte	WARS
ncMonocyte	RNF144B
ncMonocyte	LST1
ncMonocyte	PAG1
ncMonocyte	MTSS1
ncMonocyte	NAMPT
ncMonocyte	IFITM2
ncMonocyte	LYN
ncMonocyte	FCN1
ncMonocyte	PAPSS2
ncMonocyte	SMAP2
DC_Mature	WFDC21P
DC_Mature	CCL22
DC_Mature	BIRC3
DC_Mature	CCL17
DC_Mature	CSF2RA
DC_Mature	CERS6
DC_Mature	SLC22A23
DC_Mature	LAMP3
DC_Mature	ENOX1
DC_Mature	ST3GAL6
Club	SCGB3A2
Club	SCGB1A1
Club	SFTPB
Club	SCGB3A1
Club	CYP2B7P
Club	NEDD4L
Club	GPRC5A
Club	MACROD2
Club	SLPI
Club	WFDC2
Fibroblast	DCN
Fibroblast	PLA2G2A
Fibroblast	MGP
Fibroblast	CCDC80
Fibroblast	CFD
Fibroblast	FBLN1
Fibroblast	IGFBP6
Fibroblast	SFRP2
Fibroblast	APOD
Fibroblast	LAMA2
Pericyte	IGFBP7
Pericyte	CALD1
Pericyte	RGS5
Pericyte	COL4A1
Pericyte	CRISPLD2
Pericyte	SPARCL1
Pericyte	MYL9
Pericyte	PRKG1
Pericyte	COL4A2
Pericyte	TACC1
SMC	MYL9
SMC	TPM2
SMC	CRISPLD2
SMC	IGFBP7
SMC	ENSG00000243696
SMC	SPARCL1
SMC	CALD1
SMC	MYH11
SMC	PRKG1
SMC	MT1M
Mesothelial	HP
Mesothelial	ITLN1
Mesothelial	C3
Mesothelial	PLA2G2A
Mesothelial	MT1E
Mesothelial	ADAMTS9
Mesothelial	RBFOX1
Mesothelial	CLIC4
Mesothelial	TM4SF1
Mesothelial	ALDH1A3
Mesothelial	GFPT2
Mesothelial	ZFPM2
VE_Arterial	DEPP1
VE_Arterial	MGP
VE_Arterial	CLDN5
VE_Arterial	LDB2
VE_Arterial	PLPP1
VE_Arterial	SYN3
VE_Arterial	PTPRB
VE_Arterial	EPAS1
VE_Arterial	PTPRG
VE_Arterial	VWF
VE_Capillary_A	CLDN5
VE_Capillary_A	ADGRL2
VE_Capillary_A	IL1RL1
VE_Capillary_A	SPARCL1
VE_Capillary_A	AFF3
VE_Capillary_A	PRKG1
VE_Capillary_A	IFI27
VE_Capillary_A	GNG11
VE_Capillary_A	EMCN
VE_Capillary_A	GALNT18
ILC_B	XCL1
ILC_B	KLRB1
ILC_B	XCL2
ILC_B	CD69
ILC_B	LINC00299
ILC_B	RUNX2
ILC_B	AFF3
ILC_B	TNFRSF18
ILC_B	IL7R
ILC_B	AREG
ILC_B	SYTL3
ILC_B	BACH2
ILC_B	PCDH9
ILC_B	CTSW
ILC_B	CD7
ILC_B	SSBP2
ILC_B	LINC00298
ILC_B	ATP8B4
DC_Langerhans	S100B
DC_Langerhans	HLA-DQB2
DC_Langerhans	CDH20
DC_Langerhans	LTB
DC_Langerhans	ENTPD1
DC_Langerhans	AFF3
DC_Langerhans	FCGBP
DC_Langerhans	PKIB
DC_Langerhans	CD1A
DC_Langerhans	FCER1A
B_Plasma	ENSG00000240040
B_Plasma	JCHAIN
B_Plasma	MZB1
B_Plasma	ST6GAL1
B_Plasma	CYTOR
B_Plasma	TXNDC5
B_Plasma	PLCG2
B_Plasma	ENSG00000257221
B_Plasma	ANKRD28
B_Plasma	SSR4
PNEC	GRP
PNEC	TFF3
PNEC	NRG1
PNEC	SEC11C
PNEC	PCSK1N
PNEC	KCNIP4
PNEC	NKAIN2
PNEC	RALYL
PNEC	CHGA
PNEC	SYT1
Ionocyte	PDE1C
Ionocyte	TFCP2L1
Ionocyte	CLNK
Ionocyte	ASCL3
Ionocyte	ANK2
Ionocyte	KRT18
Ionocyte	KRT8
Ionocyte	CD24
Ionocyte	PACRG
Ionocyte	STAP1
