# Supplementary material for: Lung gene expression and single cell analyses reveal two subsets of idiopathic pulmonary fibrosis (IPF) patients associated with different pathogenic mechanisms
Source: PLoS One. 2021 Mar 23;16(3):e0248889. doi: 10.1371/journal.pone.0248889 (PMC7987152; doi:10.1371/journal.pone.0248889)
Supplement: S2 Table — (XLSX) [file pone.0248889.s011.xlsx]

## Sheet: A
Top Enriched Ingenuity Canonical Pathways in ‘Ciliated low’ subset	-log(B-H p-value)
Agranulocyte Adhesion and Diapedesis	8.61
Hepatic Fibrosis / Hepatic Stellate Cell Activation	8.02
Acute Phase Response Signaling	6.4
Granulocyte Adhesion and Diapedesis	6.4
Complement System	6.4
Role of Hypercytokinemia/hyperchemokinemia in the Pathogenesis of Influenza	6
Glucocorticoid Receptor Signaling	5.31
Differential Regulation of Cytokine Production in Macrophages and T Helper Cells by IL-17A and IL-17F	5.31
LXR/RXR Activation	5.17
Communication between Innate and Adaptive Immune Cells	4.91

## Sheet: B
Top Enriched Ingenuity Canonical Pathways in ‘Ciliated high’ subset	-log(B-H p-value)
Antigen Presentation Pathway	9.68
Phagosome Maturation	8.42
Granulocyte Adhesion and Diapedesis	6.65
Cdc42 Signaling	6.32
OX40 Signaling Pathway	6.32
CD28 Signaling in T Helper Cells	6.22
Graft-versus-Host Disease Signaling	5.77
B Cell Development	5.55
Leukocyte Extravasation Signaling	5.05
Autoimmune Thyroid Disease Signaling	4.89

## Sheet: C
Top Activated Reactome Pathways in 'Ciliated low' subset
Pathway	Description	setSize	enrichmentScore	NES	pvalue	adjusted p values	qvalues
R-HSA-597592	Post-translational protein modification	15	0.532551	1.90285	0.00594	0.02674	0.01877
R-HSA-1280215	Cytokine Signaling in Immune system	19	0.406804	1.5732	0.04716	0.14148	0.09928
R-HSA-162582	Signal Transduction	30	0.290236	1.2883	0.17078	0.30675	0.21526
R-HSA-392499	Metabolism of proteins	31	0.276216	1.23841	0.2045	0.30675	0.21526
R-HSA-168256	Immune System	50	0.225913	1.14039	0.29043	0.37341	0.26204
R-HSA-109582	Hemostasis	16	0.287371	1.05232	0.40479	0.41873	0.29385

## Sheet: D
Top Activated Reactome Pathways in 'Ciliated high' subset
Pathway	Description	setSize	enrichmentScore	NES	pvalue	adjusted p values	qvalues
R-HSA-5617833	Cilium Assembly	39	0.500778	2.27477	0.00014	0.00323	0.00148
R-HSA-1852241	Organelle biogenesis and maintenance	43	0.48258	2.24785	0.00014	0.00323	0.00148
R-HSA-5620924	Intraflagellar transport	23	0.504867	1.98221	0.00235	0.01082	0.00496
R-HSA-5620912	Anchoring of the basal body to the plasma membrane	17	0.53052	1.90151	0.00378	0.01387	0.00636
R-HSA-68877	Mitotic Prometaphase	15	0.526439	1.80293	0.01068	0.02752	0.01261
R-HSA-68886	M Phase	20	0.460712	1.73213	0.01703	0.0353	0.01617
R-HSA-453274	Mitotic G2-G2/M phases	17	0.443306	1.58891	0.04247	0.0752	0.03446
R-HSA-69275	G2/M Transition	17	0.443306	1.58891	0.04247	0.0752	0.03446
R-HSA-1640170	Cell Cycle	32	0.365945	1.57714	0.03814	0.07047	0.03229
R-HSA-69278	Cell Cycle, Mitotic	27	0.362173	1.4868	0.06913	0.1111	0.05091
