# Supplementary material for: Lung gene expression and single cell analyses reveal two subsets of idiopathic pulmonary fibrosis (IPF) patients associated with different pathogenic mechanisms
Source: PLoS One. 2021 Mar 23;16(3):e0248889. doi: 10.1371/journal.pone.0248889 (PMC7987152; doi:10.1371/journal.pone.0248889)
Supplement: S3 Table — (XLSX) [file pone.0248889.s012.xlsx]

## Sheet: Sheet1
Donor	SPP1pos_macs_0	Ciliated_1*	C1QA_mac_2	Ciliated_3*	AT1_4*	AT2_5	C1QA_mac_6	ACKR1pos_endo_7	Monocytes_8*	AT1_9*	Th_10	AT1_11	Macs_12	Tc_13	HAS1_fibro_14	Diff_ciliated_15*	ACKR1neg_endo_16	Fibroblasts_17*	Prolif_macs_18	Lymph_endo_19	Sm_20	Bcells_21	Macs_22	PC_23	AT2_24	MC_25	AT1_26	Macs_27	Ciliated_28	Fibroblast_29	totalciliated	ciliatedphenotype
F00431	10.62	3.1	0.75	1.79	2.82	0.19	4.09	2.35	9.96	1.41	0.09	1.22	0.05	0	47.79	0.23	0	2.4	0.23	0.19	1.6	0.05	0	0.05	0.05	0.75	0	8.18	0	0.05	5.12	ciliated_low
F01172	6.33	0.3	0.92	0.16	1.02	0.43	21.05	3.17	25.11	0.33	24.98	0.16	0.1	5.01	0.03	0.03	0.56	1.55	0.33	0.33	0.33	4.55	0	1.85	0	1.29	0.07	0	0	0	0.49	ciliated_low
F01173	33.28	1.57	0.47	1.6	6.14	0.21	11.72	10.38	11.78	1.39	10.15	1.22	0.12	1.36	0.95	0	0.24	1.48	0.24	0.39	0.5	1.78	0	1.1	0	1.07	0.03	0.03	0	0.8	3.17	ciliated_low
F01214	36.11	3.54	2.4	3.85	12.88	2.27	6.88	5.56	0.13	2.59	0.13	8.46	3.85	0	0.44	0.82	0.06	3.03	2.27	0.19	2.84	0.06	0	0.19	0.06	0.57	0.57	0.06	0.19	0	8.59	ciliated_low
F01302	6.75	0.06	5.37	0.42	1.79	2.03	7.1	7.04	7.52	0.18	0.18	0	51.34	0	0.18	0.12	0.06	3.34	1.67	0.12	0.42	0.24	0.9	2.63	0	0.18	0.18	0	0	0.18	0.6	ciliated_low
F01303	4.82	0.85	0.24	3.91	3.66	0.12	9.16	6.72	4.52	2.93	0.55	1.71	40.78	0	2.44	0.31	0	3.54	2.99	0.31	1.71	0.31	0	7.75	0	0.43	0.18	0	0	0.06	5.07	ciliated_low
F01379	33.77	2.57	5.05	3.7	5.05	2.31	6.43	9	10.26	2.06	1.14	2.23	1.09	0.42	1.01	0.55	0.93	3.03	0.93	0.21	1.68	3.07	0.5	0.84	0.04	1.98	0	0.04	0	0.13	6.82	ciliated_low
F01380	36.33	3.92	1.29	3.72	5.11	0.5	6.65	7.99	7.34	1.34	3.62	2.23	0.35	2.83	0.55	0.4	0.45	1.79	0.65	0.45	1.64	4.17	0.3	0.74	0	4.71	0.15	0.1	0.1	0.6	8.24	ciliated_low
F01390	3.52	1.41	4.3	17.69	18.18	29.95	2.61	0.99	1.83	11.77	0.85	0.92	0.28	0.56	0.07	1.83	0.21	0.56	0.56	0.63	0.07	0.35	0.28	0.28	0	0.14	0.14	0	0	0	20.93	ciliated_high
F01391	16.84	20.45	3.09	3.61	8.08	4.47	13.75	4.3	2.58	6.36	1.72	4.47	1.55	2.06	0	1.89	0.17	0.69	0.52	0.17	0.17	1.55	0	0.52	0.17	0.17	0	0	0.69	0	27.33	ciliated_high
F01392	19.02	10.7	3.64	7.32	15.64	2.03	5.48	2.72	0.58	11.81	0.46	11.62	0.81	0.15	0	2.26	0.08	0.15	1.84	0.38	0.19	0.96	0	0.19	0	0.42	1.42	0	0.08	0.04	20.44	ciliated_high
ILD53	20.43	5.29	4.12	16.4	4.66	9.77	6.99	7.62	2.51	2.33	0.45	2.42	1.25	0	3.32	1.7	0.81	2.42	0.9	0.09	2.6	0.81	0.09	1.25	0.09	0.99	0.18	0	0.18	0.36	23.75	ciliated_high
ILD59-1	6.87	0.21	63.77	0.08	0.88	0.49	4.88	1.88	2.16	0	1.37	0.02	0.22	3.6	0	0.11	0.06	0	6.62	0	0.05	0.13	6.52	0.08	0	0	0.02	0	0	0	0.4	ciliated_low
ILD59-2	1.62	7.3	1.14	6.43	13.36	22.05	0.25	7.36	0.05	6.34	0.01	6.05	0.07	0.03	3.13	2.93	7.25	3.59	0.31	5.43	3.39	0.01	0.05	0.03	0.23	0	1.07	0.01	0.12	0.4	16.9	ciliated_low
ILD60-1	2.34	21.32	1.23	12.88	9.23	3.92	5.82	0.75	3.49	3.88	18.26	0.16	0.48	4.79	0.08	2.34	3.65	0.12	0.52	0.16	0.28	0.36	0.12	0.32	1.55	1.39	0.08	0	0.52	0	37.58	ciliated_high
ILD60-2	11.94	30.17	0.49	25.24	7.86	0.24	2.42	1.33	0.12	2.73	0.71	8.71	0.2	0.39	0	4.55	0	0.12	0.61	0.35	0.12	0.03	0.02	0.1	0	0.51	0.64	0	0.42	0	60.8	ciliated_high
ILD61-1	19.97	3.44	1.59	1.01	3.02	11.91	5.03	1.01	5.54	3.44	9.73	0.08	1.59	8.05	0	0.42	0.5	0	0.5	0.17	0	1.59	0	0.5	19.04	0.5	0.76	0	0.59	0	6.05	ciliated_low
ILD61-2	8.5	41.67	0.14	15.26	10.45	0.33	1.08	3.4	0.67	7.11	1.04	1.16	0.29	0.71	0.19	3.66	0.15	0.33	0.26	0.01	0.19	0.21	0	0.08	0.15	0.12	0.73	0.01	1.41	0.67	63.41	ciliated_high
ILD63	8.99	6.5	2.64	2.02	2.54	1.32	4.28	2.17	3.63	1.79	4.99	0.71	2.12	41.95	0	0.42	5.7	0.14	1.22	0.28	0.19	1.32	0.14	0.75	3.58	0.05	0.24	0	0.09	0.24	9.12	ciliated_low
*, significantly different between ‘Ciliated_low’ and ‘Ciliated_high’ donors with nominal p<0.05.
